# Supplementary material for: Identifying set-wise differential co-expression in gene expression microarray data
Source: BMC Bioinformatics. 2009 Apr 16;10:109. doi: 10.1186/1471-2105-10-109 (PMC2679020; doi:10.1186/1471-2105-10-109)
Supplement: Additional file 1 — This zip file contains four additional tables (Tables S1, S2, S3 and S4). [file 1471-2105-10-109-S1.zip]

Archive with 4 entries (4 files):
- Supplementary_Table_1.xls
- Supplementary_Table_2.xls
- Supplementary_Table_3.xls
- Supplementary_Table_4.xls
