# Supplementary material for: Identifying set-wise differential co-expression in gene expression microarray data
Source: BMC Bioinformatics. 2009 Apr 16;10:109. doi: 10.1186/1471-2105-10-109 (PMC2679020; doi:10.1186/1471-2105-10-109)
Supplement: Additional file 1 — This zip file contains four additional tables (Tables S1, S2, S3 and S4). [file 1471-2105-10-109-S1.zip › Supplementary_Table_1.xls]

## Sheet: result
p1.name	num.p1	p2.name	num.p2	num.Ogs	nm.IS	dmd.IS	dz	abs.dz.
BioCarta//Hs_Cytokine Network	37	BioCarta//Hs_TNF/Stress Related Signaling*	54	7	0.972963	0.555792	13.6626	13.6626		p1.name = name of pathway 1
BioCarta//Hs_Estrogen-responsive protein Efp controls cell cycle and breast tumors growth	24	KEGG//Hs_Propanoate_metabolism	26	0	0.971892	0.546552	13.6049	13.6049		p2.name = name of pathway 2
BioCarta//Hs_Activation of Src by Protein-tyrosine phosphatase alpha	22	GenMapp//Hs_Nuclear_Receptors	51	0	0.96277	0.558297	12.1673	12.1673		num.p1 = number of genes in a pathway 1
BioCarta//Hs_Double Stranded RNA Induced Gene Expression	15	BioCarta//Hs_Neuroregulin receptor degredation protein-1 Controls ErbB3 receptor recycling	13	0	0.959517	0.556965	11.8003	11.8003		num.p2 = number of genes in a pathway 2
BioCarta//Hs_Acute Myocardial Infarction	23	BioCarta//Hs_Angiotensin-converting enzyme 2 regulates heart function*	18	11	0.962272	0.602383	11.5078	11.5078		num.OG = number of overlapping genes from pathway 1 and 2
BioCarta//Hs_ALK in cardiac myocytes	52	KEGG//Hs_Inositol_phosphate_metabolism	146	0	0.962183	0.608032	11.4167	11.4167		norm.IS = IS in normal lung samples
BioCarta//Hs_p38 MAPK Signaling Pathway	69	GenMAPP//Hs_Apoptosis*	73	10	0.952426	0.540087	11.2751	11.4167		scc.IS = IS in squamous cell carcinoma of lung samples
BioCarta//Hs_fMLP induced chemokine gene expression in HMC-1 cells*	62	BioCarta//Hs_PTEN dependent cell cycle arrest and apoptosis	25	2	0.954478	0.558466	11.2413	11.2413		dz = difference of Fisher's Z transformed Iss
BioCarta//Hs_BRCA1-dependent Ub-ligase activity	18	KEGG//Hs_Aminosugars_metabolism	13	0	0.961326	0.614721	11.2178	11.2178		abs.dz = absolute value of dz
BioCarta//Hs_Endocytotic role of NDK, Phosphins and Dynamin	21	KEGG//Hs_Pyruvate_metabolism	40	0	0.963146	0.646788	10.9594	10.9594		*: pathway having common genes
BioCarta//Hs_Cell Cycle: G1/S Check Point	63	BioCarta//Hs_Nuclear Receptors in Lipid Metabolism and Toxicity	45	0	0.948076	0.533436	10.9554	10.9554
BioCarta//Hs_Apoptotic DNA fragmentation and tissue homeostasis	12	BioCarta//Hs_B Lymphocyte Cell Surface Molecules	17	0	0.94836	0.541221	10.8823	10.8823
BioCarta//Hs_Keratinocyte Differentiation	95	KEGG//Hs_Sphingoglycolipid_metabolism*	148	32	0.953143	0.575502	10.8822	10.8822
BioCarta//Hs_IL 3 signaling pathway	28	KEGG//Hs_Pyruvate_metabolism	40	0	0.959042	0.624796	10.8072	10.8072
BioCarta//Hs_Activation of Src by Protein-tyrosine phosphatase alpha	22	BioCarta//Hs_B Lymphocyte Cell Surface Molecules	17	0	0.947878	0.575109	10.3963	10.3963
BioCarta//Hs_BCR Signaling Pathway	69	BioCarta//Hs_Cell Cycle: G1/S Check Point	63	0	0.93933	0.543477	10.1076	10.1076
BioCarta//Hs_BTG family proteins and cell cycle regulation	15	BioCarta//Hs_Role of Ran in mitotic spindle regulation	12	0	0.958908	0.669672	10.0965	10.0965
BioCarta//Hs_ALK in cardiac myocytes	52	KEGG//Hs_Sphingoglycolipid_metabolism	148	0	0.938615	0.546344	10.0165	10.0165
BioCarta//Hs_Ca++/ Calmodulin-dependent Protein Kinase Activation*	21	BioCarta//Hs_Role of MEF2D in T-cell Apoptosis	28	5	0.956643	0.659759	10.0097	10.0097
GenMAPP//Hs_Proteasome_Degradation	46	GenMAPP//Hs_tRNA_Synthetases	27	0	0.948977	0.616877	9.91138	9.91138
BioCarta//Hs_Role of MEF2D in T-cell Apoptosis"	28	BioCarta//Hs_WNT Signaling Pathway	39	2	0.933722	0.532005	9.84198	9.84198
BioCarta//Hs_CDK Regulation of DNA Replication	22	GenMAPP//Hs_G13_Signaling_Pathway	41	0	0.934996	0.546277	9.75125	9.75125
BioCarta//Hs_How Progesterone Initiates the Oocyte Maturation	46	BioCarta//Hs_Telomeres, Telomerase, Cellular Aging, and Immortality	46	0	0.959079	0.691427	9.75088	9.75088
BioCarta//Hs_cdc25 and chk1 Regulatory Pathway in response to DNA damage	16	BioCarta//Hs_Cell Cycle: G2/M Checkpoint"	49	16	0.945748	0.608663	9.7462	9.7462
BioCarta//Hs_Bioactive Peptide Induced Signaling Pathway	70	BioCarta//Hs_fMLP induced chemokine gene expression in HMC-1 cells*	62	20	0.933804	0.559381	9.4969	9.4969
BioCarta//Hs_Bioactive Peptide Induced Signaling Pathway*	70	BioCarta//Hs_T Cell Receptor Signaling Pathway	85	32	0.933911	0.563643	9.44837	9.44837
BioCarta//Hs_HIV-I Nef: negative effector of Fas and TNF*	107	BioCarta//Hs_IL-2 Receptor Beta Chain in T cell Activation	71	15	0.946204	0.634172	9.41114	9.41114
BioCarta//Hs_Insulin Signaling Pathway	40	BioCarta//Hs_TNFR1 Signaling Pathway*	55	5	0.926828	0.530327	9.40173	9.40173
GenMAPP//Hs_Translation_Factors	55	KEGG//Hs_Arginine_and_proline_metabolism	52	0	0.933765	0.568121	9.37886	9.37886
BioCarta//Hs_Ion Channels and Their Functional Role in Vascular Endothelium	19	GenMAPP//Hs_Nuclear_Receptors	13	0	0.951291	0.669085	9.32345	9.32345
BioCarta//Hs_fMLP induced chemokine gene expression in HMC-1 cells*	62	BioCarta//Hs_Rac 1 cell motility signaling pathway	37	7	0.932117	0.564242	9.31583	9.31583
BioCarta//Hs_Stathmin and breast cancer resistance to antimicrotubule agents	33	KEGG//Hs_Pyrimidine_metabolism	59	0	0.924849	0.532451	9.25044	9.25044
BioCarta//Hs_Insulin Signaling Pathway	40	BioCarta//Hs_The 4-1BB-dependent immune response*	33	5	0.941355	0.618351	9.24589	9.24589
BioCarta//Hs_Antigen Dependent B Cell Activation	19	BioCarta//Hs_TNF/Stress Related Signaling	54	0	0.928782	0.552987	9.23947	9.23947
BioCarta//Hs_Multi-step Regulation of Transcription by Pitx2	21	BioCarta//Hs_Thrombin signaling and protease-activated receptors	32	0	0.932328	0.572769	9.21695	9.21695
BioCarta//Hs_Regulation of eIF4e and p70 S6 Kinase	41	KEGG//Hs_Glycine,_serine_and_threonine_metabolism	29	0	0.923057	0.537388	9.07796	9.07796
BioCarta//Hs_Apoptotic DNA fragmentation and tissue homeostasis	12	BioCarta//Hs_CDK Regulation of DNA Replication	22	0	0.932736	0.587017	9.05191	9.05191
BioCarta//Hs_Cell Cycle: G1/S Check Point	63	BioCarta//Hs_Inhibition of Cellular Proliferation by Gleevec	53	0	0.923307	0.542133	9.03294	9.03294
BioCarta//Hs_Activation of Src by Protein-tyrosine phosphatase alpha*	22	BioCarta//Hs_Cell Cycle: G2/M Checkpoint	49	9	0.920392	0.529073	9.02306	9.02306
BioCarta//Hs_Control of skeletal myogenesis by HDAC & calcium/calmodulin-dependent kinase (CaMK)*	42	BioCarta//Hs_T Cell Receptor Signaling Pathway	85	15	0.924382	0.549626	9.00294	9.00294
GenMAPP//Hs_Glycolysis_and_Gluconeogenesis	47	GenMAPP//Hs_Translation_Factors	55	0	0.921308	0.536272	8.98683	8.98683
BioCarta//Hs_Thrombin signaling and protease-activated receptors	32	BioCarta//Hs_Visual Signal Transduction	15	0	0.953323	0.703353	8.9365	8.9365
BioCarta//Hs_IL 4 signaling pathway	22	BioCarta//Hs_METS affect on Macrophage Differentiation	28	0	0.92305	0.550793	8.90619	8.90619
BioCarta//Hs_Cell Cycle: G1/S Check Point	63	BioCarta//Hs_T Cell Receptor Signaling Pathway	85	0	0.932857	0.598761	8.89733	8.89733
GenMapp//Hs_Nuclear_Receptors	51	KEGG//Hs_Alanine_and_aspartate_metabolism	22	0	0.92367	0.557737	8.85385	8.85385
BioCarta//Hs_Sonic Hedgehog (SHH) Receptor Ptc1 Regulates cell cycle	19	GenMapp//Hs_Nuclear_Receptors	51	0	0.934168	0.609525	8.83655	8.83655
BioCarta//Hs_IL-2 Receptor Beta Chain in T cell Activation*	71	KEGG//Hs_Nicotinate_and_nicotinamide_metabolism	120	8	0.936734	0.627895	8.75349	8.75349
BioCarta//Hs_Y branching of actin filaments	24	GenMAPP//Hs_Nuclear_Receptors	13	0	0.963477	0.771097	8.72173	8.72173
BioCarta//Hs_Integrin Signaling Pathway*	59	KEGG//Hs_Sphingoglycolipid_metabolism	148	12	0.915852	0.532722	8.71718	8.71718
BioCarta//Hs_Visceral Fat Deposits and the Metabolic Syndrome	18	KEGG//Hs_Glycine,_serine_and_threonine_metabolism	29	0	0.923002	0.565415	8.71213	8.71213
BioCarta//Hs_Signal Dependent Regulation of Myogenesis by Corepressor MITR	12	BioCarta//Hs_Thrombin signaling and protease-activated receptors	32	0	0.938366	0.639379	8.70222	8.70222
BioCarta//Hs_Erk1/Erk2 Mapk Signaling pathway	54	BioCarta//Hs_Thrombin signaling and protease-activated receptors*	32	2	0.925467	0.578972	8.68292	8.68292
BioCarta//Hs_TPO Signaling Pathway	48	GenMAPP//Hs_GPCRs_Other	82	0	0.917612	0.546267	8.64448	8.64448
BioCarta//Hs_Actions of Nitric Oxide in the Heart	42	BioCarta//Hs_Control of skeletal myogenesis by HDAC & calcium/calmodulin-dependent kinase (CaMK)"	42	6	0.919484	0.555765	8.62953	8.62953
BioCarta//Hs_Insulin Signaling Pathway	40	BioCarta//Hs_TNF/Stress Related Signaling"	54	5	0.926027	0.586719	8.61259	8.61259
BioCarta//Hs_IGF-1 Signaling Pathway	43	BioCarta//Hs_Pertussis toxin-insensitive CCR5 Signaling in Macrophage*	38	8	0.916642	0.54559	8.5982	8.5982
BioCarta//Hs_ALK in cardiac myocytes	52	KEGG//Hs_Nicotinate_and_nicotinamide_metabolism	120	0	0.935735	0.637022	8.54378	8.54378
BioCarta//Hs_Cell Cycle: G2/M Checkpoint	49	BioCarta//Hs_EPO Signaling Pathway	45	0	0.924907	0.587428	8.53259	8.53259
GenMAPP//Hs_Translation_Factors	55	KEGG//Hs_Pyruvate_metabolism	40	0	0.935033	0.635176	8.52117	8.52117
BioCarta//Hs_CARM1 and Regulation of the Estrogen Receptor	38	BioCarta//Hs_Role of MEF2D in T-cell Apoptosis*	28	5	0.924525	0.588419	8.49524	8.49524
BioCarta//Hs_Keratinocyte Differentiation	95	KEGG//Hs_Nicotinate_and_nicotinamide_metabolism*	120	32	0.917252	0.559099	8.45772	8.45772
BioCarta//Hs_Cadmium induces DNA synthesis and proliferation in macrophages*	39	BioCarta//Hs_Eicosanoid Metabolism	25	1	0.9151	0.553075	8.41563	8.41563
BioCarta//Hs_Corticosteroids and cardioprotection	29	BioCarta//Hs_TGF beta signaling pathway	34	0	0.916188	0.558531	8.40521	8.40521
BioCarta//Hs_Thrombin signaling and protease-activated receptors	32	GenMAPP//Hs_Wnt_signaling*	80	5	0.921746	0.584619	8.37818	8.37818
BioCarta//Hs_Bioactive Peptide Induced Signaling Pathway	70	BioCarta//Hs_NO2-dependent IL 12 Pathway in NK cells*	22	1	0.921929	0.591251	8.29793	8.29793
