# Supplementary material for: Identifying set-wise differential co-expression in gene expression microarray data
Source: BMC Bioinformatics. 2009 Apr 16;10:109. doi: 10.1186/1471-2105-10-109 (PMC2679020; doi:10.1186/1471-2105-10-109)
Supplement: Additional file 1 — This zip file contains four additional tables (Tables S1, S2, S3 and S4). [file 1471-2105-10-109-S1.zip › Supplementary_Table_2.xls]

## Sheet: sum.re
p.name	num.p	k	sum.abs.dz.
BioCarta//Hs_Thrombin signaling and protease-activated receptors	30	5	43.9168		p.name = pathway name
BioCarta//Hs_Cell Cycle: G1/S Check Point	42	4	38.9933		num.p = number of genes in the pathway
BioCarta//Hs_Activation of Src by Protein-tyrosine phosphatase alpha	13	3	31.5867		k = number of interacting (differentially co-expressed pathways )
BioCarta//Hs_TNF/Stress Related Signaling	29	3	31.5146		sum.abs.dz = sum of absoulte value of dZIS between the pathway and interacting pathways
KEGG//Hs_Pyruvate_metabolism	18	3	30.2877
BioCarta//Hs_fMLP induced chemokine gene expression in HMC-1 cells	22	3	30.054
BioCarta//Hs_ALK in cardiac myocytes	23	3	29.977
GenMapp//Hs_Nuclear_Receptors	28	3	29.8577
KEGG//Hs_Sphingoglycolipid_metabolism	22	3	29.6159
BioCarta//Hs_Role of MEF2D in T-cell Apoptosis	20	3	28.3469
BioCarta//Hs_T Cell Receptor Signaling Pathway	28	3	27.3486
BioCarta//Hs_Cell Cycle: G2/M Checkpoint	50	3	27.3018
BioCarta//Hs_Insulin Signaling Pathway	15	3	27.2602
BioCarta//Hs_Bioactive Peptide Induced Signaling Pathway	32	3	27.2432
GenMAPP//Hs_Translation_Factors	52	3	26.8869
KEGG//Hs_Nicotinate_and_nicotinamide_metabolism	18	3	25.755
BioCarta//Hs_B Lymphocyte Cell Surface Molecules	65	2	21.2786
BioCarta//Hs_Apoptotic DNA fragmentation and tissue homeostasis	19	2	19.9342
BioCarta//Hs_Keratinocyte Differentiation	11	2	19.3399
BioCarta//Hs_CDK Regulation of DNA Replication	12	2	18.8032
BioCarta//Hs_IL-2 Receptor Beta Chain in T cell Activation	43	2	18.1646
GenMAPP//Hs_Nuclear_Receptors	35	2	18.0452
KEGG//Hs_Glycine,_serine_and_threonine_metabolism	47	2	17.7901
BioCarta//Hs_Control of skeletal myogenesis by HDAC & calcium/calmodulin-dependent kinase (CaMK)	22	2	17.6325
BioCarta//Hs_Cytokine Network	21	1	13.6626
BioCarta//Hs_Estrogen-responsive protein Efp controls cell cycle and breast tumors growth	17	1	13.6049
KEGG//Hs_Propanoate_metabolism	69	1	13.6049
BioCarta//Hs_Double Stranded RNA Induced Gene Expression	15	1	11.8003
BioCarta//Hs_Neuroregulin receptor degredation protein-1 Controls ErbB3 receptor recycling	70	1	11.8003
BioCarta//Hs_Acute Myocardial Infarction	26	1	11.5078
BioCarta//Hs_Angiotensin-converting enzyme 2 regulates heart function	18	1	11.5078
KEGG//Hs_Inositol_phosphate_metabolism	15	1	11.4167
BioCarta//Hs_p38 MAPK Signaling Pathway	13	1	11.2751
GenMAPP//Hs_Apoptosis	21	1	11.2751
BioCarta//Hs_PTEN dependent cell cycle arrest and apoptosis	39	1	11.2413
BioCarta//Hs_BRCA1-dependent Ub-ligase activity	13	1	11.2178
KEGG//Hs_Aminosugars_metabolism	38	1	11.2178
BioCarta//Hs_Endocytotic role of NDK, Phosphins and Dynamin	32	1	10.9594
BioCarta//Hs_Nuclear Receptors in Lipid Metabolism and Toxicity	23	1	10.9554
BioCarta//Hs_IL 3 signaling pathway	38	1	10.8072
BioCarta//Hs_BCR Signaling Pathway	22	1	10.1076
BioCarta//Hs_BTG family proteins and cell cycle regulation	16	1	10.0965
BioCarta//Hs_Role of Ran in mitotic spindle regulation	22	1	10.0965
BioCarta//Hs_Ca++/ Calmodulin-dependent Protein Kinase Activation	63	1	10.0097
GenMAPP//Hs_Proteasome_Degradation	49	1	9.91138
GenMAPP//Hs_tRNA_Synthetases	20	1	9.91138
BioCarta//Hs_WNT Signaling Pathway	24	1	9.84198
GenMAPP//Hs_G13_Signaling_Pathway	47	1	9.75125
BioCarta//Hs_How Progesterone Initiates the Oocyte Maturation	32	1	9.75088
BioCarta//Hs_Telomeres, Telomerase, Cellular Aging, and Immortality	23	1	9.75088
BioCarta//Hs_cdc25 and chk1 Regulatory Pathway in response to DNA damage	25	1	9.7462
BioCarta//Hs_HIV-I Nef: negative effector of Fas and TNF	17	1	9.41114
BioCarta//Hs_TNFR1 Signaling Pathway	36	1	9.40173
KEGG//Hs_Arginine_and_proline_metabolism	42	1	9.37886
BioCarta//Hs_Ion Channels and Their Functional Role in Vascular Endothelium	29	1	9.32345
BioCarta//Hs_Rac 1 cell motility signaling pathway	46	1	9.31583
BioCarta//Hs_Stathmin and breast cancer resistance to antimicrotubule agents	20	1	9.25044
KEGG//Hs_Pyrimidine_metabolism	43	1	9.25044
BioCarta//Hs_The 4-1BB-dependent immune response	16	1	9.24589
BioCarta//Hs_Antigen Dependent B Cell Activation	44	1	9.23947
BioCarta//Hs_Multi-step Regulation of Transcription by Pitx2	18	1	9.21695
BioCarta//Hs_Regulation of eIF4e and p70 S6 Kinase	37	1	9.07796
BioCarta//Hs_Inhibition of Cellular Proliferation by Gleevec	50	1	9.03294
GenMAPP//Hs_Glycolysis_and_Gluconeogenesis	22	1	8.98683
BioCarta//Hs_Visual Signal Transduction	23	1	8.9365
BioCarta//Hs_IL 4 signaling pathway	19	1	8.90619
BioCarta//Hs_METS affect on Macrophage Differentiation	15	1	8.90619
KEGG//Hs_Alanine_and_aspartate_metabolism	19	1	8.85385
BioCarta//Hs_Sonic Hedgehog (SHH) Receptor Ptc1 Regulates cell cycle	19	1	8.83655
BioCarta//Hs_Y branching of actin filaments	34	1	8.72173
BioCarta//Hs_Integrin Signaling Pathway	58	1	8.71718
BioCarta//Hs_Visceral Fat Deposits and the Metabolic Syndrome	25	1	8.71213
BioCarta//Hs_Signal Dependent Regulation of Myogenesis by Corepressor MITR	11	1	8.70222
BioCarta//Hs_Erk1/Erk2 Mapk Signaling pathway	21	1	8.68292
BioCarta//Hs_TPO Signaling Pathway	14	1	8.64448
GenMAPP//Hs_GPCRs_Other	45	1	8.64448
BioCarta//Hs_Actions of Nitric Oxide in the Heart	13	1	8.62953
BioCarta//Hs_IGF-1 Signaling Pathway	34	1	8.5982
BioCarta//Hs_Pertussis toxin-insensitive CCR5 Signaling in Macrophage	54	1	8.5982
BioCarta//Hs_EPO Signaling Pathway	27	1	8.53259
BioCarta//Hs_CARM1 and Regulation of the Estrogen Receptor	27	1	8.49524
BioCarta//Hs_Cadmium induces DNA synthesis and proliferation in macrophages	24	1	8.41563
BioCarta//Hs_Eicosanoid Metabolism	20	1	8.41563
BioCarta//Hs_Corticosteroids and cardioprotection	13	1	8.40521
BioCarta//Hs_TGF beta signaling pathway	58	1	8.40521
GenMAPP//Hs_Wnt_signaling	74	1	8.37818
BioCarta//Hs_NO2-dependent IL 12 Pathway in NK cells	62	1	8.29793
