# Supplementary material for: Identifying set-wise differential co-expression in gene expression microarray data
Source: BMC Bioinformatics. 2009 Apr 16;10:109. doi: 10.1186/1471-2105-10-109 (PMC2679020; doi:10.1186/1471-2105-10-109)
Supplement: Additional file 1 — This zip file contains four additional tables (Tables S1, S2, S3 and S4). [file 1471-2105-10-109-S1.zip › Supplementary_Table_3.xls]

## Sheet: result
p1.name	num.p1	p2.name	num.p2	num.Ogs	nm.IS	dmd.IS	dz	abs.dz.
BioCarta//Hs_beta-arrestins in GPCR Desensitization	15	BioCarta//Hs_D4-GDI Signaling Pathway	22	0	0.953146	-0.710222	14.6921	14.6921		p1.name = name of pathway 1
BioCarta//Hs_D4-GDI Signaling Pathway	22	BioCarta//Hs_Role of ?arrestins in the activation and targeting of MAP kinases	22	0	0.93681	-0.645132	13.2271	13.2271		p2.name = name of pathway 2
BioCarta//Hs_Eicosanoid Metabolism	25	KEGG//Hs_Lysine_degradation	28	0	0.933597	-0.655019	13.1818	13.1818		num.p1 = number of genes in a pathway 1
BioCarta//Hs_Regulation of hematopoiesis by cytokines	28	GenMAPP//Hs_Monoamine_GPCRs	34	0	0.917468	-0.655543	12.584	12.584		num.p2 = number of genes in a pathway 2
BioCarta//Hs_Aspirin Blocks Signaling Pathway Involved in Platelet Activation	35	BioCarta//Hs_D4-GDI Signaling Pathway	22	0	0.89922	-0.682967	12.2907	12.2907		num.OG = number of overlapping genes from pathway 1 and 2
BioCarta//Hs_D4-GDI Signaling Pathway	22	BioCarta//Hs_RB Tumor Suppressor/Checkpoint Signaling in response to DNA damage	23	0	0.778949	-0.80376	11.485	11.485		nm.IS = IS in normal muscle samples
BioCarta//Hs_T Helper Cell Surface Molecules	16	BioCarta//Hs_TGF beta signaling pathway	34	0	0.880197	-0.637802	11.3744	11.3744		dmd.IS = IS in Duchenne's muscular dystrophy samples
BioCarta//Hs_D4-GDI Signaling Pathway	22	BioCarta//Hs_Trka Receptor Signaling Pathway	22	0	0.841887	-0.678492	10.9625	10.9625		dz = difference of Fisher's Z transformed Iss
BioCarta//Hs_Aspirin Blocks Signaling Pathway Involved in Platelet Activation	35	BioCarta//Hs_Msp/Ron Receptor Signaling Pathway	14	0	0.808565	-0.719777	10.835	10.835		abs.dz = absolute value of dz
BioCarta//Hs_Msp/Ron Receptor Signaling Pathway	14	BioCarta//Hs_Roles of ?arrestin-dependent Recruitment of Src Kinases in GPCR Signaling	28	0	0.788161	-0.721166	10.5499	10.5499		*: pathway having common genes
BioCarta//Hs_D4-GDI Signaling Pathway*	22	BioCarta//Hs_Signaling of Hepatocyte Growth Factor Receptor	66	2	0.819772	-0.6462	10.2736	10.2736
BioCarta//Hs_D4-GDI Signaling Pathway	22	BioCarta//Hs_PTEN dependent cell cycle arrest and apoptosis	25	0	0.7989	-0.675127	10.2245	10.2245
BioCarta//Hs_D4-GDI Signaling Pathway	22	BioCarta//Hs_Multiple antiapoptotic pathways from IGF-1R signaling lead to BAD phosphorylation	29	0	0.779516	-0.652251	9.73175	9.73175
BioCarta//Hs_Phosphoinositides and their downstream targets.	30	BioCarta//Hs_Regulation of ck1/cdk5 by type 1 glutamate receptors	24	0	0.693683	-0.735096	9.57912	9.57912
BioCarta//Hs_D4-GDI Signaling Pathway	22	BioCarta//Hs_Erk1/Erk2 Mapk Signaling pathway	54	0	0.770702	-0.642187	9.52146	9.52146
BioCarta//Hs_Cells and Molecules involved in local acute inflammatory response	24	BioCarta//Hs_Transcription Regulation by Methyltransferase of CARM1	19	0	-0.736842	0.685431	-9.51548	9.51548
BioCarta//Hs_AKT Signaling Pathway	32	BioCarta//Hs_The IGF-1 Receptor and Longevity+	21	9	0.709753	-0.701999	9.38256	9.38256
BioCarta//Hs_Corticosteroids and cardioprotection	29	BioCarta//Hs_TGF beta signaling pathway	34	0	0.724006	-0.685919	9.3735	9.3735
BioCarta//Hs_Hypoxia and p53 in the Cardiovascular system	42	BioCarta//Hs_p53 Signaling Pathway+	37	15	0.731629	-0.676667	9.36786	9.36786
BioCarta//Hs_Trka Receptor Signaling Pathway	22	GenMAPP//Hs_Monoamine_GPCRs	34	0	0.755744	-0.637069	9.28394	9.28394
BioCarta//Hs_D4-GDI Signaling Pathway	22	BioCarta//Hs_Regulation of eIF4e and p70 S6 Kinase	41	0	0.703072	-0.676483	9.05182	9.05182
BioCarta//Hs_AKT Signaling Pathway	32	BioCarta//Hs_Trka Receptor Signaling Pathway+	22	4	0.6904	-0.68065	8.96159	8.96159
BioCarta//Hs_Erythrocyte Differentiation Pathway	27	GenMAPP//Hs_Monoamine_GPCRs	34	0	0.701092	-0.64483	8.73102	8.73102
BioCarta//Hs_Chromatin Remodeling by hSWI/SNF ATP-dependent Complexes	25	BioCarta//Hs_SODD/TNFR1 Signaling Pathway	18	0	0.97632	0.668201	7.4973	7.4973
BioCarta//Hs_Ras-Independent pathway in NK cell-mediated cytotoxicity	31	KEGG//Hs_Androgen_and_estrogen_metabolism	29	0	0.97374	0.695669	6.94368	6.94368
KEGG//Hs_Glutamate_metabolism+	25	KEGG//Hs_Tyrosine_metabolism	37	2	0.959743	0.63412	6.37471	6.37471
BioCarta//Hs_NF-kB Signaling Pathway	35	BioCarta//Hs_The Co-Stimulatory Signal During T-cell Activation	20	0	0.956907	0.637917	6.15512	6.15512
BioCarta//Hs_Downregulated of MTA-3 in ER-negative Breast Tumors	19	GenMAPP//Hs_GPCRs_Class_C_Metabotropic_glutamate_pheromone	16	0	0.962052	0.700805	5.89177	5.89177
BioCarta//Hs_Angiotensin-converting enzyme 2 regulates heart function	18	BioCarta//Hs_Map Kinase Inactivation of SMRT Corepressor	20	0	0.956814	0.666071	5.88776	5.88776
BioCarta//Hs_Role of MAL in Rho-Mediated Activation of SRF	31	PharmGKB//Hs_Irinotecan_pathway_cancer_cell	21	0	0.962043	0.709799	5.79562	5.79562
