# Supplementary material for: Identifying set-wise differential co-expression in gene expression microarray data
Source: BMC Bioinformatics. 2009 Apr 16;10:109. doi: 10.1186/1471-2105-10-109 (PMC2679020; doi:10.1186/1471-2105-10-109)
Supplement: Additional file 1 — This zip file contains four additional tables (Tables S1, S2, S3 and S4). [file 1471-2105-10-109-S1.zip › Supplementary_Table_4.xls]

## Sheet: sum.re
p.name	num.p	k	sum.abs.dz
BioCarta//Hs_D4-GDI Signaling Pathway	30	10	111.461		p.name = pathway name
GenMAPP//Hs_Monoamine_GPCRs	42	3	30.599		num.p = number of genes in the pathway
BioCarta//Hs_Trka Receptor Signaling Pathway	13	3	29.208		k = number of interacting (differentially co-expressed pathways )
BioCarta//Hs_Aspirin Blocks Signaling Pathway Involved in Platelet Activation	29	2	23.1257		sum.abs.dz = sum of absoulte value of dZIS between the pathway and interacting pathways
BioCarta//Hs_Msp/Ron Receptor Signaling Pathway	18	2	21.3849
BioCarta//Hs_TGF beta signaling pathway	22	2	20.7479
BioCarta//Hs_AKT Signaling Pathway	23	2	18.3441
BioCarta//Hs_beta-arrestins in GPCR Desensitization	28	1	14.6921
BioCarta//Hs_Role of ?arrestins in the activation and targeting of MAP kinases	22	1	13.2271
BioCarta//Hs_Eicosanoid Metabolism	20	1	13.1818
KEGG//Hs_Lysine_degradation	28	1	13.1818
BioCarta//Hs_Regulation of hematopoiesis by cytokines	50	1	12.584
BioCarta//Hs_RB Tumor Suppressor/Checkpoint Signaling in response to DNA damage	15	1	11.485
BioCarta//Hs_T Helper Cell Surface Molecules	32	1	11.3744
BioCarta//Hs_Arrestin-dependent Recruitment of Src Kinases	52	1	10.5499
BioCarta//Hs_Signaling of Hepatocyte Growth Factor Receptor	18	1	10.2736
BioCarta//Hs_PTEN dependent cell cycle arrest and apoptosis	65	1	10.2245
BioCarta//Hs_Multiple antiapoptotic pathways from IGF-1R signaling lead to BAD phosphorylation	19	1	9.73175
BioCarta//Hs_Phosphoinositides & their downstream targets	11	1	9.57912
BioCarta//Hs_Regulation of ck1/cdk5	12	1	9.57912
BioCarta//Hs_Erk1/Erk2 Mapk Signaling pathway	43	1	9.52146
BioCarta//Hs_Cells and Molecules involved in local acute inflammatory response	35	1	9.51548
BioCarta//Hs_Transcription Regulation by Methyltransferase of CARM1	47	1	9.51548
BioCarta//Hs_The IGF-1 Receptor and Longevity	22	1	9.38256
BioCarta//Hs_Corticosteroids and cardioprotection	21	1	9.3735
BioCarta//Hs_Hypoxia and p53 in the Cardiovascular system	17	1	9.36786
BioCarta//Hs_p53 Signaling Pathway	69	1	9.36786
BioCarta//Hs_Regulation of eIF4e and p70 S6 Kinase	15	1	9.05182
BioCarta//Hs_Erythrocyte Differentiation Pathway	70	1	8.73102
BioCarta//Hs_Chromatin Remodeling	26	1	7.4973
BioCarta//Hs_SODD/TNFR1 Signaling Pathway	18	1	7.4973
BioCarta//Hs_Ras-Independent pathway in NK cell-mediated cytotoxicity	15	1	6.94368
KEGG//Hs_Androgen_and_estrogen_metabolism	13	1	6.94368
KEGG//Hs_Glutamate_metabolism	21	1	6.37471
KEGG//Hs_Tyrosine_metabolism	39	1	6.37471
BioCarta//Hs_NF-kB Signaling Pathway	13	1	6.15512
BioCarta//Hs_The Co-Stimulatory Signal During T-cell Activation	38	1	6.15512
BioCarta//Hs_Downregulated of MTA-3 in ER-negative Breast Tumors	32	1	5.89177
GenMAPP//Hs_GPCRs_Class_C_Metabotropic_glutamate_pheromone	23	1	5.89177
BioCarta//Hs_Angiotensin-converting enzyme 2 regulates heart function	38	1	5.88776
BioCarta//Hs_Map Kinase Inactivation of SMRT Corepressor	22	1	5.88776
BioCarta//Hs_Role of MAL in Rho-Mediated Activation of SRF	16	1	5.79562
PharmGKB//Hs_Irinotecan_pathway_cancer_cell	22	1	5.79562
